# Supplementary material for: Randomized routing of virtual machines in IaaS data centers
Source: PeerJ Comput Sci. 2019 Sep 2;5:e211. doi: 10.7717/peerj-cs.211 (PMC7924677; doi:10.7717/peerj-cs.211)
Supplement: Supplemental Information 1 [file peerj-cs-05-211-s001.zip]

Archive with 11 entries (11 files):
- Raw Data/BF.m
- Raw Data/FF.m
- Raw Data/ic.m
- Raw Data/link_te.m
- Raw Data/LoadGoogleJobs.m
- Raw Data/mapan.m
- Raw Data/MFF.m
- Raw Data/RD.m
- Raw Data/RD_diag.m
- Raw Data/RR.m
- Raw Data/run.m
