# Supplementary material for: Randomized routing of virtual machines in IaaS data centers
Source: PeerJ Comput Sci. 2019 Sep 2;5:e211. doi: 10.7717/peerj-cs.211 (PMC7924677; doi:10.7717/peerj-cs.211)
Supplement: Supplemental Information 1 [file peerj-cs-05-211-s001.zip › Raw Data/ic.m]

%This file initialize all costants. These constants are global. 

% constant according to Reiss, C., Wilkes, J., & Hellerstein, J. L. (2011). 
% {Google} cluster-usage traces: format + schema. Mountain View, CA, USA.
SUBMIT_EVENT = 0;
SCHEDULE_EVENT=1;
EVICT_EVENT=2;
FAIL_EVENT=3;
FINISH_EVENT = 4;
KILL_EVENT=5;
LOST_EVENT=6;
UPDATE_PEN_EVENT=7;
UPDATE_RUN_EVENT=8;


%my constant according my model
CAP = 100; % the capacity of pm


% s (state of the data center) is the main matrix of this program
% each row corrospons to an event
% 1st col = time
TIME = 1;
% 2nd col = vm( job id)
JOBID =2;
% 3rd col = event type
EVENT = 3;
% 4th col = inter arrival time
IA = 4;
% 5th col = stay time
STAY = 5;
% 6th col = assined pm to corrosponding vm 
%(0:before a vm enter data center,
% >0 when a VM enters the data center 
% <0 when a VM leaves the data center
PM = 6;
% 9th col = OR (Other Row)
% in row of SUBMIT_EVENT  of vm_i determines the row of FINISH_EVENT of
% vm_i
% in row of FINISH_EVENT of vm_i determines the row of SUBMIT_EVENT of
% vm_i
OR = 9; 


% each row corrospons to an event
% columns based on Task Event Table in Google Workload Trace
T_TIME = 1;
T_MISSING = 2;
% 4th col (3rd,4th) detrmines unique id for task (vm)
T_JOBID =3;
T_TASKINDEX =4;
T_MACHINEID=5;
T_EVENT=6;
T_USER=7;
T_SCH=8;
T_PRIO=9;
T_CPU=10;
T_RAM=11;
T_DISK=12;
T_DIFCONS=13;
% 6th col = assined pm to corrosponding vm 
%(0:before a vm enter data center,
% >0 when a VM enters the data center 
% <0 when a VM leaves the data center
T_PM=14;
%TAG FIELD
% We need to find a SUBMIT related to a FINISh
T_TAG=15;
T_PTR=16;
% 7th col = power consumption
POWER =17;
% 8th col = SLAV
SLAV = 18;
