# Supplementary material for: Randomized routing of virtual machines in IaaS data centers
Source: PeerJ Comput Sci. 2019 Sep 2;5:e211. doi: 10.7717/peerj-cs.211 (PMC7924677; doi:10.7717/peerj-cs.211)
Supplement: Supplemental Information 1 [file peerj-cs-05-211-s001.zip › Raw Data/link_te.m]

%This file links exit events to the related schedule events in task event table.

[ste index]=sortrows(te000,[T_JOBID T_TASKINDEX]);
for i=size(ste,1):-1:1
    if EVICT_EVENT <=  ste(i,T_EVENT) & ste(i,T_EVENT)<= LOST_EVENT
        ste(i,T_PTR)=index(i-1);
        i = i-1;
    end
end
te000L(index,1:16)=ste;
