# Supplementary material for: Randomized routing of virtual machines in IaaS data centers
Source: PeerJ Comput Sci. 2019 Sep 2;5:e211. doi: 10.7717/peerj-cs.211 (PMC7924677; doi:10.7717/peerj-cs.211)
Supplement: Supplemental Information 1 [file peerj-cs-05-211-s001.zip › Raw Data/LoadGoogleJobs.m]

%hadi khani
% Erlnag paper
% this file read google traces from excell file
 


% s (state of the data center) is the main matrix of this program
% each row corrospons to an event
% 1st col = time
TIME = 1;
% 2nd col = vm( job id)
JOBID =2;
% 3rd col = event type
EVENT = 3;


origs = [];
s = [];

for i=0:499
    num2str(i,'%03d')
    
    %a= xlsread(strcat('D:\HadiFiles\Overflow\Google Trace\Trace 2011\job_events\raw\part-00',num2str(i,'%03d'),'-of-00500.csv'));
    a= xlsread(strcat('D:\HadiFiles\Overflow\Google Trace\Trace 2011\task_events\raw\part-00000-of-00500.csv'));
    
    origs = [origs;a];
    
    % keep only Time, JobID, EventType column
    b=[ a(:,TIME_COL), a(:,JOBID_COL), a(:,EVENT_TYPE_COL) ];
    %remove events before the begining of trace window (Time = 0)
    b ((b(:,1)==0),:) =[];
    % keep only arrival (SUBMIT)(0) and exit (FINISH)(4) events
    temp_s=b(b(:,3)==  SUBMIT_EVENT | b(:,3)==FINISH_EVENT,:);

    s = [s;temp_s];
end
