# Supplementary material for: Randomized routing of virtual machines in IaaS data centers
Source: PeerJ Comput Sci. 2019 Sep 2;5:e211. doi: 10.7717/peerj-cs.211 (PMC7924677; doi:10.7717/peerj-cs.211)
Supplement: Supplemental Information 1 [file peerj-cs-05-211-s001.zip › Raw Data/mapan.m]

%hadi khani
% Erlnag paper

% This file analyze the mapping. (MAPpping ANalyzor)
% This file calculate the paremeters of mapping (accoridng to s) structure


%lo (load of pms) determines the load of all pms at each time step. So
%there is one-to-one mapping between rows of lo and s matrixex, however,
%we do not assume 1st column as time. 
% nth column determines load of nth pm

% s = [   100 2 0 150 0   1;
%         150 1 0 70  50  1;
%         220 1 4 0   0   -1;
%         250 2 4 0   0   -1];

%compute power consumption and SLAV
for ts=1:size(a,1)
    % load of all pms at this ts
    loa = lo(ts,:);
    
    %calculate power
    trun_pms_util = loa;
    trun_pms_util(loa>CAP) = CAP; %truncate utility overflow  of pms
    pow(ts) = sum(loa>0)*22+sum(trun_pms_util)/CAP*73;

    %calculate SLAV
    slav(ts) = sum(loa>CAP);
end
% plot(a(:,1)/1000000/60,pow,a(:,1)/1000000/60,slav)
plot(a(:,1)/1000000/60,pow)
%plot(pow)
