# Supplementary material for: Randomized routing of virtual machines in IaaS data centers
Source: PeerJ Comput Sci. 2019 Sep 2;5:e211. doi: 10.7717/peerj-cs.211 (PMC7924677; doi:10.7717/peerj-cs.211)
Supplement: Supplemental Information 1 [file peerj-cs-05-211-s001.zip › Raw Data/MFF.m]

%hadi khani
% Erlnag paper
% this file generate mapping according to Modified First Fit Policy
% It searchs for first fit from the last assigned pm
 

%lo (load of pms) determines the load of all pms at each time step. So
%there is one-to-one mapping between rows of lo and a matrixex, however,
%we do not assume 1st column as time. 
% nth column determines load of nth pm


ic;

%%%%%%%%%%%%%%%%%%%%%%%%%%%
% random optimal dispatcher
%%%%%%%%%%%%%%%%%%%%%%%%%%%
active_pms=82;
clear prev_lo_vec;
prev_lo_vec = zeros(1,active_pms);
lo=zeros(size(a,1),active_pms);
last_pp = 1;


%execute times steps of event driven simulation
for ts=1:size(a,1)
    lo(ts,:) = prev_lo_vec;
    
    %SCHEDULE_EVENT, a new VM start running
    if  a(ts,T_EVENT) == SCHEDULE_EVENT 

        
        pp=find(lo(ts,last_pp:end)+a(ts,T_CPU)<=100,1);
        
        
        if ( isempty(pp))
            pp=find(lo(ts,:)+a(ts,T_CPU)<=100,1)
        else
            pp = pp + last_pp - 1;
        end
            
        a(ts,T_TAG) = 1;
        a(ts,T_PM) = pp;
          
        %updat lo matrix
        lo(ts,pp) = lo(ts,pp) + a(ts,T_CPU);
        last_pp = pp;
       
    % a VM stops running
    elseif EVICT_EVENT <=  a(ts,T_EVENT) && a(ts,T_EVENT)<= LOST_EVENT  
        
        % corrosponding SCHEDLE EVENT
        ix = a(ts,T_PTR);
       
        %Only FINISH_EVENT with a corrosponding SUBMIT_EVENT updates lo matrix
        if a(ix,T_EVENT) == SCHEDULE_EVENT
            host = a(ix , T_PM);
            lo(ts,host) = lo(ts,host)-a(ts,T_CPU);
            a(ts,T_PM) = host;
        end
    end
    
    prev_lo_vec = lo(ts,:);
    
end

%*************************** 
