# Supplementary material for: Randomized routing of virtual machines in IaaS data centers
Source: PeerJ Comput Sci. 2019 Sep 2;5:e211. doi: 10.7717/peerj-cs.211 (PMC7924677; doi:10.7717/peerj-cs.211)
Supplement: Supplemental Information 1 [file peerj-cs-05-211-s001.zip › Raw Data/RD_diag.m]

% This file run RD for 10 times. It produce a box plot.

active_pms=103;

rng default
for i=1:10
    i
    RD;
    mapan;
    py(i,:)=pow;
    sy(i,:)=slav;
end


x=a(:,1)/1000000/60;
y=py;

% 
% 
% % x = 1:1:100;
% % for i=1:10
% %     y(i,:)=randi(5,[1,100]);
% % end
% 
% 
% y_mean= mean(y,2);
% % step= ceil(size(x,1)/10)
% step=1;
% x_ = x(1:step:end);
% y_ = y(:,1:step:end);
% 
% % x_ = x;
% % y_ = y;
% 
% 
% %x = randi(50, 1, 100);                      % Create Data
% SEM = std(y_)/sqrt(size(y,1));               % Standard Error
% ts = tinv([0.025  0.975],size(y_,1)-1);      % T-Score
% CIU = mean(y_) + ts(1)*SEM;                      % Confidence Intervals
% CIL = mean(y_) + ts(2)*SEM;                      % Confidence Intervals
% CIU = ts(1)*SEM;                      % Confidence Intervals
% CIL = ts(2)*SEM;                      % Confidence Intervals
% 
% x=x_;
% % x=0:0.01:2*pi;                  %#initialize x array
% y1=CIL+mean(y);                      %#create first curve
% y1=y1';
% y2=CIU;                   %#create second curve
% y2=y2';
% X=[x,fliplr(x)];                %#create continuous x value array for plotting
% Y=[y1,fliplr(y2)];              %#create y values for out and then back
% fill(X,Y,'b');                  %#plot filled area


% errorbar(x_,mean(y_),CIL,CIU,'xr');

plot(x,mean(y),'r');
