# Supplementary material for: Randomized routing of virtual machines in IaaS data centers
Source: PeerJ Comput Sci. 2019 Sep 2;5:e211. doi: 10.7717/peerj-cs.211 (PMC7924677; doi:10.7717/peerj-cs.211)
Supplement: Supplemental Information 1 [file peerj-cs-05-211-s001.zip › Raw Data/run.m]

% GoogleWL.mat contains s matrix prepared by LoadGoogleJobs.m. For more
% info about data structure of s matrix refer to LoadGoogleJobs.m. 
load GoogleWL.mat;


%s = s_full(1:end,:);
% s = [   100 2 0;
%         150 1 0;
%         220 2 4;
%         225 3 0;
%         230 1 4;
%         256 4 4];
ic;
%preps;
s = [   100 2 0 150 0   0 0 0 0;
        150 1 0 70  50  0 0 0 0;
        220 1 4 0   0   0 0 0 2;
        250 2 4 0   0   0 0 0 1];

 n_star;
 plot(active_pm);
 active_pms = active_pm(end);
 random_dispatcher;
 mapan
